# Supplementary material for: Identification of a six-gene signature predicting overall survival for hepatocellular carcinoma
Source: Cancer Cell Int. 2019 May 21;19:138. doi: 10.1186/s12935-019-0858-2 (PMC6528264; doi:10.1186/s12935-019-0858-2)
Supplement: Supplementary file 3 — Additional file 3: Table S1. Clinical features of HCC patients in training set, testing set, and overall set. [file 12935_2019_858_MOESM3_ESM.xlsx]

## Sheet: tables1
Table S1 Clinical features of HCC patients in training set, testing set, and overall set
Clinical features	Overall	Testing set	Training set	p
Total	n=343	n=171	n=172
Dead (%)	123	67	56	0.244
Median age (years)	59.4	59.77	59.03	0.607
Female (%)	110	54	56	0.937
BMI (%)				0.051
<25 kg/m2	163	70	93
≥25 kg/m2	153	86	67
NA	27	15	12
Race (%)				0.194
White	169	92	77
Asian	148	67	81
Black or African American	15	5	10
American Indian or Alaska Native	1	0	1
Not Available	3	3	0
Not Evaluated	3	2	1
Unknown	4	2	2
AFP (%)				0.276
<400 ng/ml	167	78	89
≥400 ng/ml	54	32	22
Not available	122	61	61
Adjacent hepatic tissue inflammation extent type (%)				0.036
None	112	63	49
Mild	93	40	53
Severe	17	13	4
Unknown	45	23	22
Not available	76	32	44
Tumor grade				0.101
G1	53	24	29
G2	161	74	87
G3	112	61	51
G4	12	7	5
Not available	5	5	0
Vascular tumor cell type (%)				0.061
None	188	83	105
Micro	85	52	33
Macro	16	10	6
Unknown	35	15	20
Not available	19	11	8
TNM stage				0.201
Stage I	161	73	88
Stage II	77	49	28
Stage III	80	38	42
Stage IV	3	1	2
Not available	22	10	12
Abbreviations: HCC: hepatocellular carcinoma; BMI: body mass index; TNM: tumor-node-metastasis.
