# Supplementary material for: Identification of a six-gene signature predicting overall survival for hepatocellular carcinoma
Source: Cancer Cell Int. 2019 May 21;19:138. doi: 10.1186/s12935-019-0858-2 (PMC6528264; doi:10.1186/s12935-019-0858-2)
Supplement: Supplementary file 6 — Additional file 6: Table S2. Comparison of our signature with six other signatures reported previously. [file 12935_2019_858_MOESM6_ESM.xlsx]

## Sheet: Sheet1
Table S2 Comparison of our signature with six other signatures reported previously
Models	C-index (95% CI)	1-year AUC (95% CI)	P‐value	3-year AUC (95% CI)	P‐value	5-year AUC (95% CI)	P‐value
Ours	0.68 (0.62-0.74)	0.79 (0.71-0.85)		0.66 (0.58-0.74)		0.64 (0.54-0.73)
Li_2017	0.70 (0.65-0.76)	0.77 (0.71-0.83)		0.71 (0.63-0.78)		0.73 (0.63-0.83)
Ke_2018	0.69 (0.63-0.75)	0.77 (0.70-0.84)		0.68 (0.60-0.76)		0.66 (0.57-0.76)
Wang_2018	0.68 (0.62-0.73)	0.77 (0.70-0.84)		0.69 (0.61-0.76)		0.67 (0.58-0.77)
Zheng_2018	0.66 (0.60-0.72)	0.69 (0.61-0.77)		0.69 (0.62-0.77)		0.67 (0.57-0.76)
Long_2018	0.72 (0.66-0.79)	0.81 (0.76-0.87)		0.69 (0.61-0.77)		0.70 (0.60-0.79)
Qiao_2019	0.69 (0.64-0.75)	0.75 (0.68-0.83)		0.71 (0.63-0.78)		0.71 (0.62-0.80)
Ours vs Li_2017			0.803048		0.206176		0.0725096
Ours vs Ke_2018			0.677644		0.504576		0.456446
Ours vs Wang_2018			0.714908		0.425404		0.451593
Ours vs Zheng_2018			0.0447145		0.488861		0.634845
Ours vs Li_2017			0.288952		0.414287		0.234809
Ours vs Li_2017			0.469202		0.223266		0.134261
