# Supplementary material for: Identification of a six-gene signature predicting overall survival for hepatocellular carcinoma
Source: Cancer Cell Int. 2019 May 21;19:138. doi: 10.1186/s12935-019-0858-2 (PMC6528264; doi:10.1186/s12935-019-0858-2)
Supplement: Supplementary file 7 — Additional file 7: Table S3. Gene set enrichment analyses between the high- and low-risk group in 343 TCGA HCC. [file 12935_2019_858_MOESM7_ESM.xlsx]

## Sheet: Sheet1
Table S3 Gene set enrichment analyses between high and low risk group in 343 TCGA HCC
Terms enriched in low risk group
NAME	SIZE	ES	NES	NOM p-val	FDR q-val
C2 KEGG (14 terms)
KEGG_FATTY_ACID_METABOLISM	42	0.863986	2.19354	<0.001	0.00134926
KEGG_DRUG_METABOLISM_CYTOCHROME_P450	70	0.72235	2.17247	<0.001	0.00102598
KEGG_RETINOL_METABOLISM	63	0.720391	2.14369	<0.001	0.00125194
KEGG_GLYCINE_SERINE_AND_THREONINE_METABOLISM	31	0.759994	2.10706	<0.001	0.00238689
KEGG_PRIMARY_BILE_ACID_BIOSYNTHESIS	16	0.881549	2.03416	<0.001	0.00518868
KEGG_VALINE_LEUCINE_AND_ISOLEUCINE_DEGRADATION	44	0.768572	2.03175	0.00392927	0.00447343
KEGG_TRYPTOPHAN_METABOLISM	39	0.666467	1.95141	0.004	0.0102893
KEGG_TYROSINE_METABOLISM	40	0.59885	1.94456	0.00189036	0.00969687
KEGG_PPAR_SIGNALING_PATHWAY	69	0.584537	1.91286	0.00746269	0.0127701
KEGG_PEROXISOME	78	0.606799	1.91043	0.0041841	0.0118726
KEGG_BUTANOATE_METABOLISM	34	0.659791	1.87437	0.00578035	0.0161665
KEGG_METABOLISM_OF_XENOBIOTICS_BY_CYTOCHROME_P450	68	0.615242	1.86613	0.00915751	0.0162029
KEGG_BETA_ALANINE_METABOLISM	22	0.681494	1.83781	0.00575816	0.0164031
KEGG_ARGININE_AND_PROLINE_METABOLISM	51	0.523065	1.72528	0.00992064	0.0406011
C5
Biological process (23 terms)
GO_ORGANIC_ACID_CATABOLIC_PROCESS	199	0.663452	2.19539	<0.001	0.0094005
GO_MONOCARBOXYLIC_ACID_CATABOLIC_PROCESS	95	0.714789	2.16276	<0.001	0.00748851
GO_CELLULAR_AMINO_ACID_CATABOLIC_PROCESS	107	0.68178	2.10731	<0.001	0.0152271
GO_DRUG_METABOLIC_PROCESS	38	0.7351	2.08462	<0.001	0.0158669
GO_ALPHA_AMINO_ACID_CATABOLIC_PROCESS	90	0.69385	2.07604	0.0019802	0.0139961
GO_BILE_ACID_BIOSYNTHETIC_PROCESS	20	0.841137	2.04636	<0.001	0.0172335
GO_FATTY_ACID_CATABOLIC_PROCESS	73	0.676154	2.04087	<0.001	0.0164894
GO_BILE_ACID_METABOLIC_PROCESS	35	0.695694	2.03925	<0.001	0.0148642
GO_ACYLGLYCEROL_HOMEOSTASIS	29	0.719574	1.99107	<0.001	0.0246594
GO_DRUG_CATABOLIC_PROCESS	13	0.918989	1.97918	<0.001	0.0260036
GO_FATTY_ACID_BETA_OXIDATION_USING_ACYL_COA_DEHYDROGENASE	18	0.831767	1.97698	0.00200803	0.024403
GO_PRIMARY_ALCOHOL_METABOLIC_PROCESS	46	0.607114	1.96628	0.00192678	0.0258722
GO_BENZENE_CONTAINING_COMPOUND_METABOLIC_PROCESS	22	0.711304	1.96346	0.0018622	0.024574
GO_FATTY_ACID_BETA_OXIDATION	51	0.658962	1.95219	0.00195695	0.0261339
GO_LIPID_OXIDATION	70	0.619525	1.92909	0.00397614	0.0328514
GO_RESPONSE_TO_XENOBIOTIC_STIMULUS	100	0.574539	1.92104	0.00191205	0.0336143
GO_SMALL_MOLECULE_CATABOLIC_PROCESS	316	0.494517	1.91656	0.0075188	0.0335242
GO_EPOXYGENASE_P450_PATHWAY	18	0.862988	1.91084	0.0019685	0.0340822
GO_EXOGENOUS_DRUG_CATABOLIC_PROCESS	10	0.911422	1.88936	<0.001	0.0424656
GO_AMINO_ACID_BETAINE_METABOLIC_PROCESS	18	0.779976	1.8748	0.00801603	0.0478206
GO_IMIDAZOLE_CONTAINING_COMPOUND_METABOLIC_PROCESS	11	0.819881	1.87174	0.00187266	0.0474459
GO_BRANCHED_CHAIN_AMINO_ACID_METABOLIC_PROCESS	23	0.727015	1.8648	0.0077821	0.0491165
GO_ETHANOL_METABOLIC_PROCESS	14	0.769579	1.86321	0.00956023	0.0478048
Cellular component (2 terms)
GO_MICROBODY_LUMEN	45	0.682273	1.96265	0.00813008	0.0300736
GO_HIGH_DENSITY_LIPOPROTEIN_PARTICLE	26	0.750364	1.93474	0.00380952	0.0213003
Molecular function (7 terms)
GO_OXIDOREDUCTASE_ACTIVITY_ACTING_ON_PAIRED_DONORS_WITH_INCORPORATION_OR_REDUCTION_OF_MOLECULAR_OXYGEN_REDUCED_FLAVIN_OR_FLAVOPROTEIN_AS_ONE_DONOR_AND_INCORPORATION_OF_ONE_ATOM_OF_OXYGEN	25	0.751864	1.97705	<0.001	0.0396848
GO_ARACHIDONIC_ACID_MONOOXYGENASE_ACTIVITY	15	0.886048	1.93199	<0.001	0.0467966
GO_ALDEHYDE_DEHYDROGENASE_NAD_ACTIVITY	19	0.728227	1.9108	0.00404858	0.0466662
GO_ACYL_COA_DEHYDROGENASE_ACTIVITY	17	0.781519	1.90845	0.002	0.0383877
GO_STEROID_HYDROXYLASE_ACTIVITY	31	0.705319	1.90383	0.00189036	0.0338587
GO_OXIDOREDUCTASE_ACTIVITY_ACTING_ON_PAIRED_DONORS_WITH_INCORPORATION_OR_REDUCTION_OF_MOLECULAR_OXYGEN_NAD_P_H_AS_ONE_DONOR_AND_INCORPORATION_OF_ONE_ATOM_OF_OXYGEN	37	0.681938	1.89923	0.00393701	0.0307785
GO_OLFACTORY_RECEPTOR_ACTIVITY	377	0.39096	1.89681	0.00524934	0.0282291
C6 Oncological signature (0 terms)
None
Terms enriched in high risk group
NAME	SIZE	ES	NES	NOM p-val	FDR q-val
C2 KEGG (0 terms)
None
C5
Biological process (0 terms)
None
Cellular component (0 terms)
None
Molecular function (0 terms)
None
C6 Oncological signature (0 terms)
CSR_LATE_UP.V1_UP	157	-0.581348	-2.04543	<0.001	0.00322382
E2F1_UP.V1_UP	175	-0.542419	-1.93453	<0.001	0.00682586
RB_P107_DN.V1_UP	135	-0.535436	-1.8127	0.00898876	0.0452002
GCNP_SHH_UP_EARLY.V1_UP	160	-0.491899	-1.79761	<0.001	0.0393131
